# Supplementary material for: The incidence, mortality and disease burden of cardiovascular diseases in China: a comparative study with the United States and Japan based on the GBD 2019 time trend analysis
Source: Front Cardiovasc Med. 2024 Sep 18;11:1408487. doi: 10.3389/fcvm.2024.1408487 (PMC11445174; doi:10.3389/fcvm.2024.1408487)
Supplement: Supplementary file 1 [file Table1.xlsx]

## Sheet: Sheet1
Supplementary Table S1. incidence of CVD number and rate per 100,000 populations by gender in 2019
		Global				China				US				Japan
Gender	Subcategory	Cases	(%)	Rate		Cases	(%)	Rate		Cases	(%)	Rate		Cases	(%)	Rate
Both sexes
	Cardiovascular diseases	5.54517e+07	100	684.327		1.23411e+07	100	652.213		3.69357e+06	100	693.483		1.53727e+06	100	538.099
	Stroke	1.22246e+07	22.0454	150.773		3.93518e+06	31.8869	200.845		455717	12.3381	86.9597		405022	26.3467	145.782
	Ischemic heart disease	2.12035e+07	38.2377	262.394		3.50028e+06	28.3629	197.394		959514	25.9779	175.482		436411	28.3886	126.296
	Peripheral artery disease	1.05041e+07	18.9428	127.106		2.61588e+06	21.1965	125.435		1.06467e+06	28.8249	193.942		382153	24.8591	117.961
	Atrial fibrillation and flutter	4.72032e+06	8.51249	57.0865		1.1651e+06	9.44087	57.5653		607599	16.4502	109.524		53882.6	3.50508	19.814
	Non-rheumatic valvular heart disease	1.65355e+06	2.98197	19.7718		325052	2.6339	15.3043		407289	11.027	85.6171		177053	11.5173	92.1732
	Cardiomyopathy and myocarditis	1.26577e+06	2.28266	15.9963		275060	2.22882	16.9392		78001.8	2.11183	18.1168		41119.5	2.67483	20.5126
	Rheumatic heart disease	2.78944e+06	5.0304	37.3963		267676	2.16899	23.9493		51586.1	1.39664	9.44741		8328.58	0.541776	2.755
	Endocarditis	1.09053e+06	1.96662	13.8032		256837	2.08115	14.7815		69196.3	1.87343	14.3936		33305.8	2.16655	12.805
	Hypertensive heart disease	0	0	0		0	0	0		0		0		0	0	0
	Other cardiovascular and circulatory diseases	0	0	0		0	0	0		0		0		0	0	0
Male
	Cardiovascular diseases	2.78132e+07	100	729.81		5.66953e+06	100	645.3		1.87918e+06	100	768.145		657843	100	522.642
	Stroke	5.78745e+06	20.8083	151.099		1.95098e+06	34.4117	209.751		178499	9.49879	75.7535		169024	25.6937	139.168
	Ischemic heart disease	1.2532e+07	45.0579	333.494		1.9167e+06	33.807	238.379		563970	30.0116	230.21		250351	38.0564	174.487
	Peripheral artery disease	3.72498e+06	13.3929	96.1766		711273	12.5455	71.0071		499218	26.5658	196.189		106316	16.1613	73.3953
	Atrial fibrillation and flutter	2.37646e+06	8.54437	60.8171		508619	8.9711	52.3326		334666	17.8092	132.322		30473.7	4.63237	25.8396
	Cardiomyopathy and myocarditis	727910	2.61714	19.0597		161854	2.85481	20.2907		44130.5	2.34839	22.1879		23652.2	3.59541	26.251
	Endocarditis	610096	2.19355	16.1959		146994	2.59271	17.1634		37961.1	2.02009	17.1764		18416.3	2.7995	15.7478
	Non-rheumatic valvular heart disease	755572	2.7166	18.6414		140352	2.47555	13.2546		197573	10.5138	84.9683		56699.2	8.61896	65.5057
	Rheumatic heart disease	1.29867e+06	4.66927	34.3254		132753	2.34151	23.1211		23159.1	1.23241	9.33766		2909.82	0.442328	2.24847
	Hypertensive heart disease	0	0	0		0	0	0		0	0	0		0	0	0
	Other cardiovascular and circulatory diseases	0	0	0		0	0	0		0	0	0		0	0	0
Female
	Cardiovascular diseases	2.76386e+07	100	642.723		6.67154e+06	100	667.279		1.81439e+06	100	626.721		879432	100	550.613
	Stroke	6.43711e+06	23.2903	149.748		1.9842e+06	29.7412	194.531		277218	15.2788	96.0359		235997	26.8352	150.226
	Peripheral artery disease	6.77911e+06	24.5277	154.906		1.90461e+06	28.5482	177.25		565451	31.1647	190.898		275836	31.3653	157.98
	Ischemic heart disease	8.67144e+06	31.3744	198.453		1.58358e+06	23.7364	164.652		395543	21.8003	128.521		186059	21.1568	82.1925
	Atrial fibrillation and flutter	2.34386e+06	8.48041	53.5003		656486	9.84009	62.3121		272933	15.0427	88.6551		23408.9	2.66183	13.869
	Non-rheumatic valvular heart disease	897981	3.24901	20.827		184700	2.76847	17.3655		209716	11.5585	86.897		120354	13.6854	118.011
	Rheumatic heart disease	1.49077e+06	5.3938	40.5696		134924	2.02238	24.9245		28426.9	1.56675	9.5722		5418.75	0.616165	3.21922
	Cardiomyopathy and myocarditis	537862	1.94606	13.1032		113206	1.69684	13.6392		33871.3	1.86681	14.219		17467.3	1.98621	14.9503
	Endocarditis	480431	1.73826	11.6152		109842	1.64643	12.6051		31235.3	1.72153	11.9223		14889.5	1.69308	10.1645
	Hypertensive heart disease	0	0	0		0	0	0		0		0		0	0	0
	Other cardiovascular and circulatory diseases	0	0	0		0	0	0		0		0		0	0	0
The estimates are from the GBD2019 ,Cases are calculated all ages population, ASIRs are calculated using the direct method and the world standard population.
Abbreviations: ASIR, age-standardized cancer incidence rate; US, Umited States.
