# Supplementary material for: The incidence, mortality and disease burden of cardiovascular diseases in China: a comparative study with the United States and Japan based on the GBD 2019 time trend analysis
Source: Front Cardiovasc Med. 2024 Sep 18;11:1408487. doi: 10.3389/fcvm.2024.1408487 (PMC11445174; doi:10.3389/fcvm.2024.1408487)
Supplement: Supplementary file 2 [file Table2.xlsx]

## Sheet: Sheet1
Supplementary Table S2. death cases and rate per 100,000 populations by gender in 2019.
Gender	Subcategory	Global				China				US				Japan
		Cases	(%)	Rate		Cases	(%)	Rate		Cases	(%)	Rate		Cases	(%)	Rate
Both sexes
	Cardiovascular diseases	1.85625e+07	100	239.849		4.58427e+06	100	276.937		957455	100	157.01		372483	100	77.0099
	Stroke	6.55272e+06	35.3009	84.1898		2.18918e+06	47.754	127.25		189456	19.7874	30.7558		144662	38.8372	29.6718
	Ischemic heart disease	9.13779e+06	49.2271	117.952		1.87401e+06	40.879	116.406		557649	58.2428	91.0311		140588	37.7436	29.8711
	Hypertensive heart disease	1.15673e+06	6.23155	15.1606		320090	6.98234	20.5781		52963.2	5.53166	9.02876		13511.4	3.62739	2.35471
	Rheumatic heart disease	305651	1.6466	3.85264		69781.7	1.5222	4.03632		6001.75	0.626845	0.997696		4759.68	1.27783	0.877711
	Atrial fibrillation and flutter	315337	1.69878	4.3775		51747.8	1.12881	4.03632		33210.8	3.46866	5.08354		13139.9	3.52766	2.39339
	Cardiomyopathy and myocarditis	340349	1.83353	4.40259		26933.1	0.587512	1.75523		34676	3.62169	6.31552		9469.24	2.5422	2.34962
	Other cardiovascular and circulatory diseases	276989	1.49219	3.57337		23808.3	0.519347	1.45237		17948.3	1.87459	3.34458		5650.58	1.51701	1.38914
	Aortic aneurysm	172427	0.928898	2.2141		17038.4	0.371672	0.930869		13939.8	1.45592	2.40291		20168.9	5.41472	4.51335
	Non-rheumatic valvular heart disease	164125	0.884172	2.25278		5320.34	0.116056	0.302137		28720.1	2.99963	4.36035		15707.5	4.21697	2.65175
	Endocarditis	66322	0.35729	0.868232		4162.6	0.0908018	0.244389		8363.13	0.873475	1.42402		3781.55	1.01523	0.741562
	Peripheral artery disease	74063	0.398992	1.00523		2209.32	0.0481935	0.140382		14527.1	1.51726	2.26532		1043.94	0.280264	0.195817
Male
	Cardiovascular diseases	9.62598e+06	100	280.83		2.54315e+06	100	361.93		482827	100	193.505		169703	100	98.5542
	Stroke	3.33121e+06	34.6064	96.3615		1.26112e+06	49.5887	170.32		78610.8	16.2814	31.5057		66091.2	38.9453	37.9402
	Ischemic heart disease	4.96825e+06	51.6129	144.598		1.02556e+06	40.3261	151.583		302944	62.7437	120.627		69660.2	41.0484	41.0301
	Hypertensive heart disease	496122	5.15399	14.9526		161119	6.33542	25.5686		24929.6	5.16325	10.2806		3687.59	2.17297	2.016
	Rheumatic heart disease	131717	1.36835	3.61916		30848.2	1.21299	4.18882		2333.71	0.483343	0.943457		1410.91	0.831402	0.769603
	Atrial fibrillation and flutter	121548	1.26271	4.32942		18037.9	0.709273	3.84987		15231	3.15455	6.00787		6073.19	3.57872	3.16827
	Cardiomyopathy and myocarditis	199666	2.07424	5.62216		15710.9	0.617771	2.35525		20617.9	4.27025	8.68661		4190.12	2.46909	2.90661
	Aortic aneurysm	108341	1.12551	3.1544		12089	0.475356	1.48074		8003.34	1.6576	3.22594		10090	5.94567	5.9493
	Other cardiovascular and circulatory diseases	130675	1.35752	3.75637		11860.3	0.466363	1.68653		7731.5	1.6013	3.2794		2283.4	1.34553	1.44425
	Non-rheumatic valvular heart disease	68112.4	0.707589	2.26819		2959.69	0.116379	0.373971		11825.2	2.44916	4.71574		4516.07	2.66116	2.35528
	Endocarditis	32630.7	0.338986	0.939987		2562.85	0.100774	0.325192		3837.76	0.794852	1.58686		1208.01	0.711838	0.712759
	Peripheral artery disease	37710	0.391752	1.22841		1292.68	0.0508298	0.198065		6762.55	1.40062	2.64643		492.135	0.289998	0.261829
Female
	Cardiovascular diseases	8.93653e+06	100	204.03		2.04112e+06	100	219.728		474628	100	126.438		202780	100	58.3564
	Stroke	3.22152e+06	36.0489	73.5025		928057	45.4681	97.4443		110845	23.3541	29.6812		78570.5	38.7467	22.7576
	Ischemic heart disease	4.16954e+06	46.6573	95.0686		848451	41.568	93.0305		254705	53.6642	66.7907		70928	34.9779	20.4218
	Hypertensive heart disease	660611	7.39225	15.0546		158970	7.78838	17.5912		28033.6	5.90644	7.67145		9823.8	4.84457	2.41935
	Rheumatic heart disease	173933	1.94632	4.05573		38933.4	1.90746	4.02705		3668.04	0.772825	1.04626		3348.77	1.65143	0.918716
	Atrial fibrillation and flutter	193789	2.1685	4.40329		33709.9	1.65154	3.9414		17979.8	3.78819	4.4165		7066.71	3.48492	1.84143
	Other cardiovascular and circulatory diseases	146314	1.63726	3.41147		11947.9	0.585363	1.31219		10216.8	2.1526	3.39054		3367.18	1.66051	1.33684
	Cardiomyopathy and myocarditis	140683	1.57425	3.26623		11222.3	0.54981	1.34467		14058.1	2.96193	4.37233		5279.12	2.60338	1.76899
	Aortic aneurysm	64085.7	0.71712	1.4617		4949.4	0.242485	0.508983		5936.46	1.25076	1.72046		10078.9	4.97038	3.32295
	Non-rheumatic valvular heart disease	96012.2	1.07438	2.19359		2360.65	0.115655	0.24719		16894.9	3.55961	4.085		11191.4	5.519	2.70992
	Endocarditis	33691.3	0.377006	0.784478		1599.75	0.0783763	0.177393		4525.36	0.953455	1.28089		2573.54	1.26913	0.717581
	Peripheral artery disease	36353	0.406791	0.827459		916.641	0.0449088	0.102883		7764.51	1.63592	1.98284		551.8	0.272118	0.141101
The estimates are from the Global Cancer Observatory 2020. ASIRs are calculated using the direct method and the world standard population.
Abbreviations: ASIR, age-standardized cancer incidence rate; US, Umited States; UK, United Kingdom.
