# Supplementary material for: The incidence, mortality and disease burden of cardiovascular diseases in China: a comparative study with the United States and Japan based on the GBD 2019 time trend analysis
Source: Front Cardiovasc Med. 2024 Sep 18;11:1408487. doi: 10.3389/fcvm.2024.1408487 (PMC11445174; doi:10.3389/fcvm.2024.1408487)
Supplement: Supplementary file 3 [file Table3.xlsx]

## Sheet: Sheet1
Supplementary Table S3. DALYs, all age- and age-standardzed DALY per 100,000 populations by gender in 2019.
Rank		China					US					Japan					Global
		Cancer type	DALY	All-age DALY rate(/10m)	Age-standardized DALY rate		Cancer type	DALY	All-age DALY rate	Age-standardized DALY rate		Cancer type	DALY	All-age DALY rate	Age-standardized DALY rate		Cancer type	DALY	All-age DALY rate	Age-standardized DALY rate
Both sexes
All		Cardiovascular diseases	9.19331e+07	4938.38	6463.47		Cardiovascular diseases	1.7267e+07	3220.49	5264.66		Cardiovascular diseases	5.53605e+06	1620.47	4332.2		Cardiovascular diseases	3.93107e+08	4863.64	5080.57
1st		Stroke	4.59491e+07	2412.52	3230.51		Ischemic heart disease	8.94809e+06	1629.36	2728.25		Stroke	2.46528e+06	730.053	1929.19		Ischemic heart disease	1.8203e+08	2243.54	2352.58
2nd		Ischemic heart disease	3.46858e+07	1885.85	2438.63		Stroke	3.82627e+06	713.87	1166.62		Ischemic heart disease	1.83637e+06	529.478	1437.04		Stroke	1.43232e+08	1768.05	1851.15
3rd		Hypertensive heart disease	5.59491e+06	312.879	393.357		Hypertensive heart disease	1.07577e+06	212.191	327.999		Aortic aneurysm	268760	78.674	210.317		Hypertensive heart disease	2.1508e+07	268.188	277.972
4th		Atrial fibrillation and flutter	1.72984e+06	97.0794	121.618		Atrial fibrillation and flutter	955312	162.344	291.273		Atrial fibrillation and flutter	211572	53.1477	165.564		Rheumatic heart disease	1.06739e+07	132.882	137.951
5th		Rheumatic heart disease	1.70594e+06	93.7334	119.938		Cardiomyopathy and myocarditis	797276	176.357	243.088		Non-rheumatic valvular heart disease	194961	42.6555	152.565		Cardiomyopathy and myocarditis	9.13576e+06	114.76	118.072
6th		Cardiomyopathy and myocarditis	730438	49.3478	51.3543		Other cardiovascular and circulatory diseases	505214	116.825	154.039		Cardiomyopathy and myocarditis	157023	64.7029	122.878		Other cardiovascular and circulatory diseases	8.7578e+06	110.721	113.187
7th		Other cardiovascular and circulatory diseases	710251	42.8013	49.9351		Non-rheumatic valvular heart disease	402061	68.6409	122.588		Hypertensive heart disease	153506	34.7055	120.125		Atrial fibrillation and flutter	8.39364e+06	107.135	108.48
8th		Aortic aneurysm	378578	19.4796	26.6164		Aortic aneurysm	246560	47.2026	75.1756		Other cardiovascular and circulatory diseases	118073	52.8703	92.3972		Aortic aneurysm	3.32234e+06	40.9417	42.9384
9th		Non-rheumatic valvular heart disease	170041	9.07191	11.9549		Peripheral artery disease	236031	39.9793	71.9653		Rheumatic heart disease	54816.8	14.1296	42.8965		Non-rheumatic valvular heart disease	2.79375e+06	35.9369	36.1068
10th		Peripheral artery disease	165729	8.8248	11.6518		Endocarditis	148628	29.9101	45.3164		Endocarditis	44225.1	12.5755	34.6081		Endocarditis	1.72359e+06	21.9259	22.276
11th		Endocarditis	112453	6.78574	7.90613		Rheumatic heart disease	125765	23.8112	38.3456		Peripheral artery disease	31458.5	7.47908	24.6176		Peripheral artery disease	1.53638e+06	19.5539	19.8564
Male
All		Cardiovascular diseases	5.40047e+07	6254.43	7450.76		Cardiovascular diseases	9.72835e+06	4053.79	6031.63		Cardiovascular diseases	2.92846e+06	2094.2	4702.8		Cardiovascular diseases	2.22267e+08	5851.28	5727.09
1st		Stroke	2.71032e+07	3052.05	3739.3		Ischemic heart disease	5.55143e+06	2271.48	3441.91		Stroke	1.23598e+06	873.634	1984.86		Ischemic heart disease	1.10684e+08	2899.51	2851.96
2nd		Ischemic heart disease	2.10449e+07	2476.15	2903.46		Stroke	1.72737e+06	722.502	1070.98		Ischemic heart disease	1.10416e+06	787.269	1773.16		Stroke	7.68758e+07	2024.28	1980.84
3rd		Hypertensive heart disease	3.02677e+06	378.315	417.588		Hypertensive heart disease	608329	265.627	377.167		Aortic aneurysm	155624	110.255	249.917		Hypertensive heart disease	1.02953e+07	277.861	265.276
4th		Rheumatic heart disease	780864	91.3826	107.732		Atrial fibrillation and flutter	521739	205.215	323.481		Atrial fibrillation and flutter	118910	74.6626	190.957		Cardiomyopathy and myocarditis	6.02896e+06	155.357	155.347
5th		Atrial fibrillation and flutter	716152	91.542	98.8038		Cardiomyopathy and myocarditis	507158	237.965	314.44		Cardiomyopathy and myocarditis	90029.9	87.6933	144.579		Rheumatic heart disease	4.83346e+06	123.508	124.542
6th		Cardiomyopathy and myocarditis	470341	63.5232	64.8906		Other cardiovascular and circulatory diseases	221041	105.86	137.046		Non-rheumatic valvular heart disease	64275	38.5118	103.219		Other cardiovascular and circulatory diseases	4.27393e+06	112.067	110.125
7th		Other cardiovascular and circulatory diseases	364299	46.1045	50.2605		Non-rheumatic valvular heart disease	185205	75.532	114.828		Hypertensive heart disease	56227.8	36.0794	90.296		Atrial fibrillation and flutter	3.95602e+06	114.145	101.934
8th		Aortic aneurysm	279763	30.1396	38.5975		Aortic aneurysm	156905	66.2478	97.2818		Other cardiovascular and circulatory diseases	53781.4	52.0681	86.3674		Aortic aneurysm	2.25245e+06	59.4528	58.0382
9th		Non-rheumatic valvular heart disease	91953.3	10.2572	12.6863		Peripheral artery disease	119345	46.427	73.9945		Rheumatic heart disease	19832.5	13.4195	31.849		Non-rheumatic valvular heart disease	1.32841e+06	37.8138	34.2287
10th		Endocarditis	74483.9	8.96718	10.2762		Endocarditis	77280.2	34.6358	47.9141		Endocarditis	18285.6	13.9741	29.3648		Endocarditis	972610	25.4615	25.061
11th		Peripheral artery disease	51952.6	5.99749	7.16765		Rheumatic heart disease	52551.7	22.2995	32.5823		Peripheral artery disease	11347.9	6.63003	18.2235		Peripheral artery disease	766266	21.8288	19.7442
Female
All		Cardiovascular diseases	3.79284e+07	3840.36	5437.54		Cardiovascular diseases	7.53862e+06	2477.73	4522.55		Cardiovascular diseases	2.60759e+06	1180.16	3979.97		Cardiovascular diseases	1.70841e+08	3948.54	4429.95
1st		Stroke	1.88459e+07	1876.8	2701.81		Ischemic heart disease	3.39666e+06	1062.4	2037.72		Stroke	1.2293e+06	598.634	1876.28		Ischemic heart disease	7.13465e+07	1637.86	1850.04
2nd		Ischemic heart disease	1.36409e+07	1390.4	1955.61		Stroke	2.0989e+06	702.361	1259.17		Ischemic heart disease	732211	292.469	1117.57		Stroke	6.63563e+07	1531.27	1720.64
3rd		Hypertensive heart disease	2.56814e+06	263.302	368.177		Hypertensive heart disease	467438	160.105	280.424		Non-rheumatic valvular heart disease	130686	44.3682	199.466		Hypertensive heart disease	1.12127e+07	256.811	290.749
4th		Atrial fibrillation and flutter	1.01369e+06	102.743	145.326		Atrial fibrillation and flutter	433573	126.45	260.108		Aortic aneurysm	113136	49.6602	172.679		Rheumatic heart disease	5.84042e+06	141.988	151.444
5th		Rheumatic heart disease	925078	97.2586	132.622		Cardiomyopathy and myocarditis	290118	120.483	174.047		Hypertensive heart disease	97278.3	31.4534	148.476		Other cardiovascular and circulatory diseases	4.48387e+06	109.898	116.268
6th		Other cardiovascular and circulatory diseases	345953	40.1006	49.5969		Other cardiovascular and circulatory diseases	284174	127.673	170.481		Atrial fibrillation and flutter	92662.1	34.7055	141.43		Atrial fibrillation and flutter	4.43762e+06	100.956	115.069
7th		Cardiomyopathy and myocarditis	260097	36.157	37.2883		Non-rheumatic valvular heart disease	216856	62.8094	130.096		Cardiomyopathy and myocarditis	66993.3	41.6997	102.252		Cardiomyopathy and myocarditis	3.1068e+06	75.5332	80.5603
8th		Peripheral artery disease	113776	11.1725	16.3113		Peripheral artery disease	116686	34.7268	70.0019		Other cardiovascular and circulatory diseases	64291.5	53.9035	98.1281		Non-rheumatic valvular heart disease	1.46534e+06	33.7865	37.9968
9th		Aortic aneurysm	98815.3	9.85034	14.1665		Aortic aneurysm	89655	30.0509	53.7856		Rheumatic heart disease	34984.3	14.3566	53.3965		Aortic aneurysm	1.06989e+06	24.5915	27.7427
10th		Non-rheumatic valvular heart disease	78087.4	7.91752	11.1949		Rheumatic heart disease	73213.8	25.1874	43.9222		Endocarditis	25939.5	10.8255	39.5915		Peripheral artery disease	770115	17.5133	19.9693
11th		Endocarditis	37968.9	4.66842	5.44335		Endocarditis	71348	25.4819	42.8029		Peripheral artery disease	20110.6	8.08584	30.6949		Endocarditis	750984	18.3347	19.4733
The estimates are from the Global Burden of Disease 2019 study. Age-standardized DALY rate are are calculated using the GBD reference population.
Abbreviations: DALY, disability-adjusted life year; US, Umited States; UK, United Kingdom.

## Sheet: Sheet2
		DALY	All-age DALY rate	Age-standardized DALY rate
	Ischemic heart disease	4.46811e+09	68335.2	80610.8
	Stroke	3.77767e+09	58049.1	68188.2
	Hypertensive heart disease	4.93888e+08	7537.26	9026.01
	Rheumatic heart disease	3.55244e+08	5546	5921.27
	Cardiomyopathy and myocarditis	2.6552e+08	4076.85	4498.33
	Other cardiovascular and circulatory diseases	2.30284e+08	3540.79	3846.95
	Atrial fibrillation and flutter	1.68714e+08	2543.9	3218.37
	Aortic aneurysm	7.76895e+07	1186.6	1391.83
	Non-rheumatic valvular heart disease	6.36674e+07	970.143	1198.98
	Endocarditis	4.29821e+07	656.815	703.228
	Peripheral artery disease	3.27106e+07	495.683	629.871
	0.49981
	0.377294
	0.0608585
